# Supplementary material for: The Onconeural Antigen cdr2 Is a Novel APC/C Target that Acts in Mitosis to Regulate C-Myc Target Genes in Mammalian Tumor Cells
Source: PLoS One. 2010 Apr 7;5(4):e10045. doi: 10.1371/journal.pone.0010045 (PMC2850929; doi:10.1371/journal.pone.0010045)
Supplement: Table S1 — The table lists GO term enrichment from the cdr2-regulated gene data set in HeLa cells exiting mitosis. (0.02 MB XLS) [file pone.0010045.s001.xls]

## Sheet: Sheet1
Gene Ontology list generated from cdr2 knockdown of HeLa Cells 3 hours after release from a nocodazole block
GO accession	GO Term	p value	count in selection	% count in selection	count in total	%count in total
GO:0044427	chromosomal part	2.91041e-08	28	52.8302	358	2.03896
GO:0006334	nucleosome assembly	4.67698e-08	19	35.8491	117	0.666363
GO:0005694	chromosome	5.10413e-08	31	58.4906	429	2.44333
GO:0034728	nucleosome organization	6.47338e-08	19	35.8491	125	0.711926
GO:0000786|GO:0005718	nucleosome	6.47338e-08	17	32.0755	95	0.541064
GO:0031497	chromatin assembly	1.26152e-07	19	35.8491	131	0.746099
GO:0065004	protein-DNA complex assembly	1.61944e-07	19	35.8491	207	1.17895
GO:0032993	protein-DNA complex	6.59734e-07	17	32.0755	113	0.643581
GO:0048015	phosphoinositide-mediated signaling	6.59734e-07	17	32.0755	129	0.734708
GO:0006323	DNA packaging	2.43596e-06	19	35.8491	159	0.90557
GO:0000785|GO:0005717	chromatin	2.89773e-06	21	39.6226	201	1.14478
GO:0051276|GO:0007001|GO:0051277	chromosome organization and biogenesis	6.50258e-06	20	37.7358	455	2.59141
GO:0006333	chromatin assembly or disassembly	9.90175e-06	19	35.8491	175	0.996697
GO:0019932	second-messenger-mediated signaling	1.64699e-05	17	32.0755	246	1.40107
GO:0022607	cellular component assembly	1.83848e-05	19	35.8491	204	1.16186
GO:0006325	establishment or maintenance of chromatin architecture	5.60735e-05	20	37.7358	365	2.07882
GO:0034621	cellular macromolecular complex subunit organization	0.00024073	19	35.8491	449	2.55724
GO:0034622	cellular macromolecular complex assembly	0.000268611	19	35.8491	424	2.41485
GO:0007067	mitosis	0.00232576	16	30.1887	201	1.14478
GO:0000087	M phase of mitotic cell cycle	0.00293291	16	30.1887	205	1.16756
GO:0000278	mitotic cell cycle	0.00360962	16	30.1887	339	1.93074
GO:0022403	cell cycle phase	0.00395177	16	30.1887	370	2.1073
GO:0043933|GO:0034600	macromolecular complex subunit organization	0.00702008	19	35.8491	636	3.62228
GO:0051301	cell division	0.00702008	17	32.0755	273	1.55485
GO:0000777	condensed chromosome kinetochore	0.00702008	8	15.0943	41	0.233512
GO:0007049	cell cycle	0.00827469	28	52.8302	815	4.64176
GO:0022402	cell cycle process	0.00827469	16	30.1887	513	2.92175
