# Supplementary material for: The Onconeural Antigen cdr2 Is a Novel APC/C Target that Acts in Mitosis to Regulate C-Myc Target Genes in Mammalian Tumor Cells
Source: PLoS One. 2010 Apr 7;5(4):e10045. doi: 10.1371/journal.pone.0010045 (PMC2850929; doi:10.1371/journal.pone.0010045)
Supplement: Table S2 — Cdr2-regulated gene list. Genes are categorized by Affymetrix ID, fold change (value <1 indicates down-regulation; value >1, up-regulation) and gene description. The first list (Sheet 1) is of all 390 cdr2-regulated Affymetrix ID genes, the second list (Sheet 2) is 324 Affymetrix IDs and is the same as the first list except duplicate genes have been removed. (0.10 MB XLS) [file pone.0010045.s002.xls]

## Sheet: Sheet1
Affy ID	Fold Change	Description
209501_at	0.0796178	cerebellar degeneration-related protein 2, 62kDa
209529_at	0.103125	phosphatidic acid phosphatase type 2C
204169_at	0.324044	IMP (inosine monophosphate) dehydrogenase 1
224480_s_at	0.325309	hypothetical protein MGC11324 ; hypothetical protein MGC11324
203407_at	0.33456	periplakin
238756_at	0.33557	Growth arrest-specific 2 like 3
213906_at	0.36523	v-myb myeloblastosis viral oncogene homolog (avian)-like 1
212997_s_at	0.373413	tousled-like kinase 2
219544_at	0.377715	FLJ22624 protein
204351_at	0.395101	S100 calcium binding protein P
221436_s_at	0.397931	cell division cycle associated 3 ; cell division cycle associated 3
227548_at	0.400152	ORM1-like 1 (S. cerevisiae)
227475_at	0.404531	forkhead box Q1
206698_at	0.40733	Kell blood group precursor (McLeod phenotype)
202543_s_at	0.408098	glia maturation factor, beta
213701_at	0.408497	hypothetical protein DKFZp434N2030
222453_at	0.413394	cytochrome b reductase 1
201954_at	0.419992	actin related protein 2/3 complex, subunit 1B, 41kDa
226188_at	0.443066	HSPC159 protein
204162_at	0.452899	kinetochore associated 2
202544_at	0.45437	glia maturation factor, beta
203549_s_at	0.457457	lipoprotein lipase
223132_s_at	0.460829	tripartite motif-containing 8
203269_at	0.461042	neutral sphingomyelinase (N-SMase) activation associated factor
223307_at	0.462321	cell division cycle associated 3
209301_at	0.463392	carbonic anhydrase II
205046_at	0.464037	centromere protein E, 312kDa
222685_at	0.469043	family with sequence similarity 29, member A
203548_s_at	0.471032	lipoprotein lipase
225300_at	0.47619	chromosome 15 open reading frame 23
221012_s_at	0.477099	tripartite motif-containing 8 ; tripartite motif-containing 8
209705_at	0.477099	metal response element binding transcription factor 2
226380_at	0.477327	Protein tyrosine phosphatase, non-receptor type 21
222646_s_at	0.482393	ERO1-like (S. cerevisiae)
226267_at	0.483793	jun dimerization protein 2
225230_at	0.493698	transmembrane protein 77
218498_s_at	0.494325	ERO1-like (S. cerevisiae)
209180_at	0.495786	Rab geranylgeranyltransferase, beta subunit
201611_s_at	0.495948	isoprenylcysteine carboxyl methyltransferase
212096_s_at	0.504541	mitochondrial tumor suppressor 1
208802_at	0.505051	signal recognition particle 72kDa
225973_at	0.505306	transporter 2, ATP-binding cassette, sub-family B (MDR/TAP)
230788_at	0.506329	glucosaminyl (N-acetyl) transferase 2, I-branching enzyme
203021_at	0.506586	secretory leukocyte peptidase inhibitor
217764_s_at	0.507099	RAB31, member RAS oncogene family
226453_at	0.512295	AYP1 protein
207165_at	0.513279	hyaluronan-mediated motility receptor (RHAMM)
209709_s_at	0.517331	hyaluronan-mediated motility receptor (RHAMM)
204492_at	0.517598	Rho GTPase activating protein 11A
224653_at	0.517598	Eukaryotic translation initiation factor 4E binding protein 2
209967_s_at	0.518672	cAMP responsive element modulator
202594_at	0.519751	leptin receptor overlapping transcript-like 1
218403_at	0.520291	p53-inducible cell-survival factor
217762_s_at	0.520291	RAB31, member RAS oncogene family
225387_at	0.522739	tetraspanin 5
223187_s_at	0.52356	ORM1-like 1 (S. cerevisiae)
227525_at	0.525486	glucocorticoid induced transcript 1
225999_at	0.526316	family with sequence similarity 80, member B
225706_at	0.531375	glucocorticoid induced transcript 1
238768_at	0.536193	Hypothetical LOC388969
207214_at	0.537346	serine peptidase inhibitor, Kazal type 4
202888_s_at	0.538213	alanyl (membrane) aminopeptidase (aminopeptidase N, aminopeptidase M, microsomal aminopeptidase, CD13, p150)
225946_at	0.540541	Ras association (RalGDS/AF-6) domain family 8
221667_s_at	0.541137	heat shock 22kDa protein 8
1552546_a_at	0.541712	leucine zipper-EF-hand containing transmembrane protein 2
226420_at	0.542299	ecotropic viral integration site 1
203116_s_at	0.542517	ferrochelatase (protoporphyria)
202541_at	0.543478	small inducible cytokine subfamily E, member 1 (endothelial monocyte-activating)
228314_at	0.543478	CDNA FLJ37485 fis, clone BRAWH2014379
217763_s_at	0.545024	RAB31, member RAS oncogene family
209646_x_at	0.544959	aldehyde dehydrogenase 1 family, member B1
227605_at	0.545256	Small inducible cytokine subfamily E, member 1 (endothelial monocyte-activating)
214769_at	0.545521	Chloride channel 4
223381_at	0.545852	cell division cycle associated 1
235005_at	0.547345	hypothetical protein MGC4562
210538_s_at	0.547345	baculoviral IAP repeat-containing 3
201042_at	0.548246	transglutaminase 2 (C polypeptide, protein-glutamine-gamma-glutamyltransferase)
208800_at	0.548847	signal recognition particle 72kDa
223058_at	0.549149	chromosome 10 open reading frame 45
224669_at	0.549753	chromosome 20 open reading frame 35
204962_s_at	0.550661	centromere protein A, 17kDa
219306_at	0.554017	kinesin family member 15
235296_at	0.554324	eukaryotic translation initiation factor 5A2
218536_at	0.554939	MRS2-like, magnesium homeostasis factor (S. cerevisiae)
218031_s_at	0.557414	checkpoint suppressor 1
217821_s_at	0.557414	WW domain binding protein 11
227759_at	0.557724	proprotein convertase subtilisin/kexin type 9
201468_s_at	0.558036	NAD(P)H dehydrogenase, quinone 1
225834_at	0.561798	family with sequence similarity 72, member A
226563_at	0.562746	SMAD, mothers against DPP homolog 2 (Drosophila)
208939_at	0.563063	selenophosphate synthetase 1
213203_at	0.56338	Small nuclear RNA activating complex, polypeptide 5, 19kDa
218741_at	0.564334	chromosome 22 open reading frame 18
229610_at	0.564653	hypothetical protein FLJ40629
210367_s_at	0.564972	prostaglandin E synthase
201467_s_at	0.565291	NAD(P)H dehydrogenase, quinone 1
209598_at	0.565931	paraneoplastic antigen MA2
218330_s_at	0.566251	neuron navigator 2
207388_s_at	0.566572	prostaglandin E synthase
203075_at	0.567215	SMAD, mothers against DPP homolog 2 (Drosophila)
208803_s_at	0.567859	signal recognition particle 72kDa
218252_at	0.568828	cytoskeleton associated protein 2
212986_s_at	0.569152	tousled-like kinase 2
224129_s_at	0.569476	dpy-30-like protein
208711_s_at	0.569476	cyclin D1
208095_s_at	0.570451	signal recognition particle 72kDa
224650_at	0.57241	mal, T-cell differentiation protein 2
228955_at	0.573394	Homo sapiens, clone IMAGE:4753714, mRNA
219000_s_at	0.574053	defective in sister chromatid cohesion homolog 1 (S. cerevisiae)
217822_at	0.574713	WW domain binding protein 11
217791_s_at	0.575374	aldehyde dehydrogenase 18 family, member A1
207630_s_at	0.575705	cAMP responsive element modulator
205240_at	0.576369	G-protein signalling modulator 2 (AGS3-like, C. elegans)
203397_s_at	0.576701	UDP-N-acetyl-alpha-D-galactosamine:polypeptide N-acetylgalactosaminyltransferase 3 (GalNAc-T3)
220122_at	0.576701	multiple C2-domains with two transmembrane regions 1
228745_at	0.578369	Hypothetical protein FLJ13611
223059_s_at	0.578369	chromosome 10 open reading frame 45
219371_s_at	0.578704	Kruppel-like factor 2 (lung)
213599_at	0.579374	Opa interacting protein 5
231270_at	0.57971	carbonic anhydrase XIII
1569190_at	0.581058	hypothetical protein FLJ30655
223184_s_at	0.582411	1-acylglycerol-3-phosphate O-acyltransferase 3
209774_x_at	0.582411	chemokine (C-X-C motif) ligand 2
219157_at	0.583771	kelch-like 2, Mayven (Drosophila)
222416_at	0.585823	aldehyde dehydrogenase 18 family, member A1
204822_at	0.586166	TTK protein kinase
225228_at	0.58651	transmembrane protein 77
204497_at	0.588928	adenylate cyclase 9
202053_s_at	0.589275	aldehyde dehydrogenase 3 family, member A2
202254_at	0.589623	Signal-induced proliferation-associated 1 like 1
208801_at	0.589623	signal recognition particle 72kDa
218706_s_at	0.589623	HCV NS3-transactivated protein 2
219215_s_at	0.592066	solute carrier family 39 (zinc transporter), member 4
219546_at	0.592066	BMP2 inducible kinase
204823_at	0.592768	neuron navigator 3
52164_at	0.59312	chromosome 11 open reading frame 24
217956_s_at	0.593472	E-1 enzyme
213805_at	0.593472	abhydrolase domain containing 5
209493_at	0.593824	PDZ domain containing 3
226297_at	0.594177	Homeodomain interacting protein kinase 3
226869_at	0.59453	EGF-like-domain, multiple 3
200699_at	0.594884	KDEL (Lys-Asp-Glu-Leu) endoplasmic reticulum protein retention receptor 2
225343_at	0.594884	transmembrane emp24 protein transport domain containing 8
235740_at	0.595593	Multiple C2-domains with two transmembrane regions 1
201752_s_at	0.596659	adducin 3 (gamma)
1555736_a_at	0.596659	angiotensin II receptor-associated protein
209386_at	0.596659	transmembrane 4 L six family member 1
225750_at	0.597729	ERO1-like (S. cerevisiae)
238034_at	0.59988	calnexin
215034_s_at	0.59988	transmembrane 4 L six family member 1
202854_at	0.60024	hypoxanthine phosphoribosyltransferase 1 (Lesch-Nyhan syndrome)
226372_at	0.600962	Carbohydrate (chondroitin 4) sulfotransferase 11
212718_at	0.600962	poly(A) polymerase alpha
34764_at	0.602047	leucyl-tRNA synthetase 2, mitochondrial
224893_at	0.6035	DKFZP564J0863 protein
217301_x_at	0.60423	retinoblastoma binding protein 4
219502_at	0.604595	nei endonuclease VIII-like 3 (E. coli)
212982_at	0.604961	zinc finger, DHHC-type containing 17
218276_s_at	0.606428	salvador homolog 1 (Drosophila)
208760_at	0.606796	Ubiquitin-conjugating enzyme E2I (UBC9 homolog, yeast)
226005_at	0.606796	Ubiquitin-conjugating enzyme E2G 1 (UBC7 homolog, yeast)
202481_at	0.607903	dehydrogenase/reductase (SDR family) member 3
225059_at	0.608273	angiotensin II receptor-associated protein
225837_at	0.610501	hypothetical protein MGC13204
218726_at	0.611247	hypothetical protein DKFZp762E1312
222494_at	0.61237	checkpoint suppressor 1
207020_at	0.612745	heat shock transcription factor 2 binding protein
213940_s_at	0.613121	formin binding protein 1
203135_at	0.613121	TATA box binding protein
225612_s_at	0.613874	UDP-GlcNAc:betaGal beta-1,3-N-acetylglucosaminyltransferase 5
204466_s_at	0.613874	synuclein, alpha (non A4 component of amyloid precursor) ; synuclein, alpha (non A4 component of amyloid precursor)
219041_s_at	0.614251	replication initiator 1
227249_at	0.614628	Myosin, heavy polypeptide 11, smooth muscle
201328_at	0.615006	v-ets erythroblastosis virus E26 oncogene homolog 2 (avian)
201687_s_at	0.615385	apoptosis inhibitor 5
205047_s_at	0.615385	asparagine synthetase
228729_at	0.616143	cyclin B1
217886_at	0.616523	epidermal growth factor receptor pathway substrate 15
218919_at	0.616523	zinc finger, AN1-type domain 1
218796_at	0.616903	chromosome 20 open reading frame 42
228400_at	0.617284	Transcribed locus, moderately similar to NP_065910.1 Shroom-related protein; likely ortholog of mouse Shroom; F-actin-binding protein [Homo sapiens]
213302_at	0.617665	phosphoribosylformylglycinamidine synthase (FGAR amidotransferase)
1552729_at	0.618047	hypothetical protein MGC16037
219093_at	0.618047	hypothetical protein FLJ20701 ; hypothetical protein FLJ20701
204016_at	0.618429	leucyl-tRNA synthetase 2, mitochondrial
213935_at	0.618429	abhydrolase domain containing 5
209457_at	0.619195	dual specificity phosphatase 5
241844_x_at	0.619579	hypothetical protein FLJ23235
209387_s_at	0.619579	transmembrane 4 L six family member 1
209891_at	0.620347	spindle pole body component 25 homolog (S. cerevisiae)
213050_at	0.620732	cordon-bleu homolog (mouse)
209054_s_at	0.621118	Wolf-Hirschhorn syndrome candidate 1
227630_at	0.621118	Protein phosphatase 2, regulatory subunit B (B56), epsilon isoform
206874_s_at	0.621504
209642_at	0.621504	BUB1 budding uninhibited by benzimidazoles 1 homolog (yeast)
204957_at	0.622278	origin recognition complex, subunit 5-like (yeast)
212314_at	0.623053	KIAA0746 protein
224815_at	0.623441	COMM domain containing 7
218529_at	0.62422	CD320 antigen
225791_at	0.62422	selenocysteine lyase ; NEDD8-conjugating enzyme
242251_at	0.62461	Transcribed locus
201478_s_at	0.62461	dyskeratosis congenita 1, dyskerin
203905_at	0.625782	poly(A)-specific ribonuclease (deadenylation nuclease)
225522_at	0.626566	Similar to BMP2 inducible kinase
227446_s_at	0.627353	chromosome 14 open reading frame 167
205214_at	0.627353	serine/threonine kinase 17b (apoptosis-inducing)
203665_at	0.627746	heme oxygenase (decycling) 1
226237_at	0.628536	Collagen, type VIII, alpha 1
232278_s_at	0.629327	DEP domain containing 1
208079_s_at	0.63012	serine/threonine kinase 6
222958_s_at	0.631712	DEP domain containing 1
203851_at	0.632511	insulin-like growth factor binding protein 6
225845_at	0.633714	BTB (POZ) domain containing 15
222631_at	0.634115	phosphatidylinositol 4-kinase type 2 beta
200941_at	0.634115	heat shock factor binding protein 1
201479_at	0.634518	dyskeratosis congenita 1, dyskerin
226631_at	0.634921	similar to CG9643-PA
225274_at	0.634921	prenylcysteine oxidase 1
200737_at	0.635324	phosphoglycerate kinase 1
205003_at	0.635728	dedicator of cytokinesis 4
229744_at	0.636132	Sperm specific antigen 2
202817_s_at	0.636132	synovial sarcoma translocation, chromosome 18
204353_s_at	0.636537	POT1 protection of telomeres 1 homolog (S. pombe)
230645_at	0.636537	FERM domain containing 3
209485_s_at	0.636943	oxysterol binding protein-like 1A
211502_s_at	0.637349	PFTAIRE protein kinase 1
212023_s_at	0.637349	antigen identified by monoclonal antibody Ki-67
226565_at	0.637755	hypothetical protein MGC21518
228565_at	0.638978	mixed lineage kinase 4
219061_s_at	0.639386	DNA segment on chromosome X (unique) 9879 expressed sequence
213535_s_at	0.639386	ubiquitin-conjugating enzyme E2I (UBC9 homolog, yeast)
225904_at	0.639795	chromosome 1 open reading frame 96
216035_x_at	0.641026	transcription factor 7-like 2 (T-cell specific, HMG-box)
59644_at	0.641026	BMP2 inducible kinase
203148_s_at	0.642261	tripartite motif-containing 14
216037_x_at	0.642261	transcription factor 7-like 2 (T-cell specific, HMG-box)
222481_at	0.643915	fracture callus 1 homolog (rat)
212808_at	0.64433	nuclear factor of activated T-cells, cytoplasmic, calcineurin-dependent 2 interacting protein
212761_at	0.645161	transcription factor 7-like 2 (T-cell specific, HMG-box)
216511_s_at	0.645995	transcription factor 7-like 2 (T-cell specific, HMG-box)
223445_at	0.647668	dystrobrevin binding protein 1
225478_at	0.648088	Malignant fibrous histiocytoma amplified sequence 1
222500_at	0.648508	peptidylprolyl isomerase (cyclophilin)-like 1
207528_s_at	0.648929	solute carrier family 7, (cationic amino acid transporter, y+ system) member 11
225887_at	0.649773	chromosome 13 open reading frame 23
211297_s_at	0.649773	cyclin-dependent kinase 7 (MO15 homolog, Xenopus laevis, cdk-activating kinase)
202401_s_at	0.650195	serum response factor (c-fos serum response element-binding transcription factor)
230134_s_at	0.650195	membrane associated DNA binding protein
223268_at	0.651042	PTD012 protein
205129_at	0.65189	nucleophosmin/nucleoplasmin, 3
229715_at	0.65189	CDNA FLJ41663 fis, clone FEBRA2027297
217911_s_at	0.652316	BCL2-associated athanogene 3
212887_at	0.652742	Sec23 homolog A (S. cerevisiae)
213764_s_at	0.653168	microfibrillar associated protein 5
227978_s_at	0.654022	zinc binding alcohol dehydrogenase, domain containing 2
227792_at	0.655738	CDNA: FLJ22994 fis, clone KAT11918
220668_s_at	0.656168	DNA (cytosine-5-)-methyltransferase 3 beta
224668_at	0.65703	chromosome 20 open reading frame 35
224796_at	0.658762	development and differentiation enhancing factor 1
225885_at	0.659196	FLJ46688 protein
219001_s_at	0.659631	WD repeat domain 32
213310_at	0.659631	Eukaryotic translation initiation factor 2C, 2
226546_at	0.660939	CDNA clone IMAGE:5268696
223093_at	0.660939	ankylosis, progressive homolog (mouse)
223598_at	0.661376	RAD23 homolog B (S. cerevisiae)
202255_s_at	0.66313	signal-induced proliferation-associated 1 like 1
204092_s_at	0.66357	serine/threonine kinase 6
224837_at	0.664452	forkhead box P1
204695_at	0.664452	cell division cycle 25A
229342_at	0.665336	CDNA FLJ32162 fis, clone PLACE6000325
204686_at	0.665779	insulin receptor substrate 1
204437_s_at	0.665779	folate receptor 1 (adult)
225276_at	0.666223	G1 to S phase transition 1
218527_at	0.666223	aprataxin
234936_s_at	0.666667	KIAA1345 protein
213326_at	1.5083	vesicle-associated membrane protein 1 (synaptobrevin 1)
220407_s_at	1.5083	transforming growth factor, beta 2
1560286_s_at	1.51057	Homo sapiens, clone IMAGE:3446976, mRNA
202263_at	1.51057	cytochrome b5 reductase 1
209305_s_at	1.51286	growth arrest and DNA-damage-inducible, beta
1554890_a_at	1.51515	TIA1 cytotoxic granule-associated RNA binding protein
217783_s_at	1.52207	yippee-like 5 (Drosophila)
224957_at	1.52672	putative NFkB activating protein
1553959_a_at	1.52905	UDP-Gal:betaGal beta 1,3-galactosyltransferase polypeptide 6
226136_at	1.53374
222457_s_at	1.53374	epithelial protein lost in neoplasm beta
210387_at	1.54083	histone 1, H2bg
219874_at	1.54083	solute carrier family 12 (potassium/chloride transporters), member 8
231766_s_at	1.54321	collagen, type XII, alpha 1
206857_s_at	1.54321	FK506 binding protein 1B, 12.6 kDa
227517_s_at	1.55039	RNA, U47 small nuclear
201116_s_at	1.55039	carboxypeptidase E
232165_at	1.55039	epiplakin 1
232591_s_at	1.55521	transmembrane protein 30A
204076_at	1.5625	ectonucleoside triphosphate diphosphohydrolase 4
202883_s_at	1.57233	protein phosphatase 2 (formerly 2A), regulatory subunit A (PR 65), beta isoform
232652_x_at	1.57978	SCAN domain containing 1
227934_at	1.5873	Karyopherin alpha 5 (importin alpha 6)
204308_s_at	1.59236	KIAA0329
226158_at	1.5949	kelch-like 24 (Drosophila)
206343_s_at	1.6	neuregulin 1
223008_s_at	1.6	chromosome 9 open reading frame 5
203232_s_at	1.60514	ataxin 1
223007_s_at	1.60772	chromosome 9 open reading frame 5
203024_s_at	1.60772	chromosome 5 open reading frame 15
222449_at	1.6129	transmembrane, prostate androgen induced RNA
209304_x_at	1.61551	growth arrest and DNA-damage-inducible, beta
204268_at	1.61812	S100 calcium binding protein A2
236313_at	1.62075	cyclin-dependent kinase inhibitor 2B (p15, inhibits CDK4)
201848_s_at	1.62338	BCL2/adenovirus E1B 19kDa interacting protein 3
208180_s_at	1.62602	histone 1, H4h
207574_s_at	1.63666	growth arrest and DNA-damage-inducible, beta
242138_at	1.63666	distal-less homeo box 1
203159_at	1.63934	glutaminase
210869_s_at	1.64745	melanoma cell adhesion molecule
212744_at	1.65017	Bardet-Biedl syndrome 4
201450_s_at	1.65563	TIA1 cytotoxic granule-associated RNA binding protein
201446_s_at	1.66667	TIA1 cytotoxic granule-associated RNA binding protein
224937_at	1.66945	prostaglandin F2 receptor negative regulator
206858_s_at	1.68634	homeo box C6
230123_at	1.68919	NECAP endocytosis associated 2
230104_s_at	1.68919	brain-specific protein p25 alpha
225602_at	1.70648	chromosome 9 open reading frame 19
208944_at	1.70648	transforming growth factor, beta receptor II (70/80kDa)
211071_s_at	1.7094	myeloid/lymphoid or mixed-lineage leukemia (trithorax homolog, Drosophila); translocated to, 11 ; myeloid/lymphoid or mixed-lineage leukemia (trithorax homolog, Drosophila); translocated to, 11
1556773_at	1.71527	Parathyroid hormone-like hormone
206027_at	1.71821	S100 calcium binding protein A3
201147_s_at	1.72117	TIMP metallopeptidase inhibitor 3 (Sorsby fundus dystrophy, pseudoinflammatory)
214290_s_at	1.7301	histone 2, H2aa
232060_at	1.7331	Full-length cDNA clone CS0DD009YB17 of Neuroblastoma Cot 50-normalized of Homo sapiens (human)
228645_at	1.73611
218280_x_at	1.7452	histone 2, H2aa
215076_s_at	1.75131	collagen, type III, alpha 1 (Ehlers-Danlos syndrome type IV, autosomal dominant)
203158_s_at	1.76367	glutaminase
202748_at	1.76367	guanylate binding protein 2, interferon-inducible ; guanylate binding protein 2, interferon-inducible
224942_at	1.76991	pregnancy-associated plasma protein A, pappalysin 1
225604_s_at	1.76991	chromosome 9 open reading frame 19
219474_at	1.77936	TPA-induced transmembrane protein
236599_at	1.79533	Serpin peptidase inhibitor, clade E (nexin, plasminogen activator inhibitor type 1), member 2
223284_at	1.79856	K562 cell-derived leucine-zipper-like protein 1
211161_s_at	1.8018	collagen, type III, alpha 1 (Ehlers-Danlos syndrome type IV, autosomal dominant)
201849_at	1.80832	BCL2/adenovirus E1B 19kDa interacting protein 3
213865_at	1.82815	discoidin, CUB and LCCL domain containing 2
228063_s_at	1.82815	nucleosome assembly protein 1-like 5
210355_at	1.8315	parathyroid hormone-like hormone
201852_x_at	1.85185	collagen, type III, alpha 1 (Ehlers-Danlos syndrome type IV, autosomal dominant)
233340_at	1.85874	serine PI Kazal type 5-like 3
202627_s_at	1.86567	serpin peptidase inhibitor, clade E (nexin, plasminogen activator inhibitor type 1), member 1
203157_s_at	1.87617	glutaminase
201981_at	1.89753	pregnancy-associated plasma protein A, pappalysin 1
228062_at	1.91205	nucleosome assembly protein 1-like 5
213653_at	1.91571	methyltransferase like 3
208191_x_at	1.95695	pregnancy specific beta-1-glycoprotein 4
205691_at	1.99601	synaptogyrin 3
226612_at	1.99601	similar to CG4502-PA
1554195_a_at	1.99601	similar to AVLV472
228885_at	1.99601	MAM domain containing 2
224940_s_at	2.01613	pregnancy-associated plasma protein A, pappalysin 1
226155_at	2.01613	KIAA1600
221011_s_at	2.02429	likely ortholog of mouse limb-bud and heart gene ; likely ortholog of mouse limb-bud and heart gene
201416_at	2.02429	SRY (sex determining region Y)-box 4
202628_s_at	2.03252	serpin peptidase inhibitor, clade E (nexin, plasminogen activator inhibitor type 1), member 1
205832_at	2.05339	carboxypeptidase A4
201310_s_at	2.06186	chromosome 5 open reading frame 13
232914_s_at	2.09205	synaptotagmin-like 2
229553_at	2.1097	phosphoglucomutase 2-like 1
225725_at	2.14592	CDNA FLJ31683 fis, clone NT2RI2005353
228315_at	2.15517	CDNA FLJ31683 fis, clone NT2RI2005353
201309_x_at	2.22222	chromosome 5 open reading frame 13
203752_s_at	2.25225	jun D proto-oncogene
201645_at	2.2779	tenascin C (hexabrachion)
220217_x_at	2.28311	SPANX family, member C
215821_x_at	2.28833	pregnancy specific beta-1-glycoprotein 3
224032_x_at	2.38663	sperm protein associated with the nucleus, X-linked, family member A1 ; SPANX family, member A2
203951_at	2.38663	calponin 1, basic, smooth muscle
209118_s_at	2.39808	tubulin, alpha 3
209101_at	2.39808	connective tissue growth factor
213506_at	2.40385	coagulation factor II (thrombin) receptor-like 1
227221_at	2.45098	CDNA FLJ31683 fis, clone NT2RI2005353
229004_at	2.57732	ADAM metallopeptidase with thrombospondin type 1 motif, 15
220922_s_at	2.69542	sperm protein associated with the nucleus, X-linked, family member A1 ; SPANX family, member B1 ; SPANX family, member A2 ; SPANX family, member C ; SPANX family, member B2
225912_at	2.69542	tumor protein p53 inducible nuclear protein 1
208134_x_at	2.87356	pregnancy specific beta-1-glycoprotein 2 ; pregnancy specific beta-1-glycoprotein 2
216598_s_at	2.89855	chemokine (C-C motif) ligand 2
238417_at	2.95858	phosphoglucomutase 2-like 1
205792_at	3.04878	WNT1 inducible signaling pathway protein 2
220921_at	3.16456	SPANX family, member B1 ; SPANX family, member B2
227140_at	3.7037	Inhibin, beta A (activin A, activin AB alpha polypeptide)
229256_at	3.861	phosphoglucomutase 2-like 1
227236_at	5.71429	tetraspanin 2

## Sheet: Sheet2
Affy ID	Fold Change	Description
209529_at	0.103125	phosphatidic acid phosphatase type 2C
204169_at	0.324044	IMP (inosine monophosphate) dehydrogenase 1
224480_s_at	0.325309	hypothetical protein MGC11324 ; hypothetical protein MGC11324
203407_at	0.33456	periplakin
238756_at	0.33557	Growth arrest-specific 2 like 3
213906_at	0.36523	v-myb myeloblastosis viral oncogene homolog (avian)-like 1
212997_s_at	0.373413	tousled-like kinase 2
219544_at	0.377715	FLJ22624 protein
204351_at	0.395101	S100 calcium binding protein P
221436_s_at	0.397931	cell division cycle associated 3 ; cell division cycle associated 3
227548_at	0.400152	ORM1-like 1 (S. cerevisiae)
227475_at	0.404531	forkhead box Q1
206698_at	0.40733	Kell blood group precursor (McLeod phenotype)
202543_s_at	0.408098	glia maturation factor, beta
213701_at	0.408497	hypothetical protein DKFZp434N2030
222453_at	0.413394	cytochrome b reductase 1
201954_at	0.419992	actin related protein 2/3 complex, subunit 1B, 41kDa
226188_at	0.443066	HSPC159 protein
204162_at	0.452899	kinetochore associated 2
203549_s_at	0.457457	lipoprotein lipase
223132_s_at	0.460829	tripartite motif-containing 8
203269_at	0.461042	neutral sphingomyelinase (N-SMase) activation associated factor
209301_at	0.463392	carbonic anhydrase II
205046_at	0.464037	centromere protein E, 312kDa
222685_at	0.469043	family with sequence similarity 29, member A
225300_at	0.47619	chromosome 15 open reading frame 23
209705_at	0.477099	metal response element binding transcription factor 2
226380_at	0.477327	Protein tyrosine phosphatase, non-receptor type 21
222646_s_at	0.482393	ERO1-like (S. cerevisiae)
226267_at	0.483793	jun dimerization protein 2
225230_at	0.493698	transmembrane protein 77
209180_at	0.495786	Rab geranylgeranyltransferase, beta subunit
201611_s_at	0.495948	isoprenylcysteine carboxyl methyltransferase
212096_s_at	0.504541	mitochondrial tumor suppressor 1
208802_at	0.505051	signal recognition particle 72kDa
225973_at	0.505306	transporter 2, ATP-binding cassette, sub-family B (MDR/TAP)
230788_at	0.506329	glucosaminyl (N-acetyl) transferase 2, I-branching enzyme
203021_at	0.506586	secretory leukocyte peptidase inhibitor
217764_s_at	0.507099	RAB31, member RAS oncogene family
226453_at	0.512295	AYP1 protein
207165_at	0.513279	hyaluronan-mediated motility receptor (RHAMM)
204492_at	0.517598	Rho GTPase activating protein 11A
224653_at	0.517598	Eukaryotic translation initiation factor 4E binding protein 2
209967_s_at	0.518672	cAMP responsive element modulator
202594_at	0.519751	leptin receptor overlapping transcript-like 1
218403_at	0.520291	p53-inducible cell-survival factor
225387_at	0.522739	tetraspanin 5
227525_at	0.525486	glucocorticoid induced transcript 1
225999_at	0.526316	family with sequence similarity 80, member B
238768_at	0.536193	Hypothetical LOC388969
207214_at	0.537346	serine peptidase inhibitor, Kazal type 4
202888_s_at	0.538213	alanyl (membrane) aminopeptidase (aminopeptidase N, aminopeptidase M, microsomal aminopeptidase, CD13, p150)
225946_at	0.540541	Ras association (RalGDS/AF-6) domain family 8
221667_s_at	0.541137	heat shock 22kDa protein 8
1552546_a_at	0.541712	leucine zipper-EF-hand containing transmembrane protein 2
226420_at	0.542299	ecotropic viral integration site 1
203116_s_at	0.542517	ferrochelatase (protoporphyria)
202541_at	0.543478	small inducible cytokine subfamily E, member 1 (endothelial monocyte-activating)
228314_at	0.543478	CDNA FLJ37485 fis, clone BRAWH2014379
209646_x_at	0.544959	aldehyde dehydrogenase 1 family, member B1
214769_at	0.545521	Chloride channel 4
223381_at	0.545852	cell division cycle associated 1
235005_at	0.547345	hypothetical protein MGC4562
210538_s_at	0.547345	baculoviral IAP repeat-containing 3
201042_at	0.548246	transglutaminase 2 (C polypeptide, protein-glutamine-gamma-glutamyltransferase)
223058_at	0.549149	chromosome 10 open reading frame 45
224669_at	0.549753	chromosome 20 open reading frame 35
204962_s_at	0.550661	centromere protein A, 17kDa
219306_at	0.554017	kinesin family member 15
235296_at	0.554324	eukaryotic translation initiation factor 5A2
218536_at	0.554939	MRS2-like, magnesium homeostasis factor (S. cerevisiae)
218031_s_at	0.557414	checkpoint suppressor 1
217821_s_at	0.557414	WW domain binding protein 11
227759_at	0.557724	proprotein convertase subtilisin/kexin type 9
201468_s_at	0.558036	NAD(P)H dehydrogenase, quinone 1
225834_at	0.561798	family with sequence similarity 72, member A
226563_at	0.562746	SMAD, mothers against DPP homolog 2 (Drosophila)
208939_at	0.563063	selenophosphate synthetase 1
213203_at	0.56338	Small nuclear RNA activating complex, polypeptide 5, 19kDa
218741_at	0.564334	chromosome 22 open reading frame 18
229610_at	0.564653	hypothetical protein FLJ40629
210367_s_at	0.564972	prostaglandin E synthase
209598_at	0.565931	paraneoplastic antigen MA2
218330_s_at	0.566251	neuron navigator 2
218252_at	0.568828	cytoskeleton associated protein 2
224129_s_at	0.569476	dpy-30-like protein
208711_s_at	0.569476	cyclin D1
224650_at	0.57241	mal, T-cell differentiation protein 2
228955_at	0.573394	Homo sapiens, clone IMAGE:4753714, mRNA
219000_s_at	0.574053	defective in sister chromatid cohesion homolog 1 (S. cerevisiae)
217791_s_at	0.575374	aldehyde dehydrogenase 18 family, member A1
205240_at	0.576369	G-protein signalling modulator 2 (AGS3-like, C. elegans)
203397_s_at	0.576701	UDP-N-acetyl-alpha-D-galactosamine:polypeptide N-acetylgalactosaminyltransferase 3 (GalNAc-T3)
220122_at	0.576701	multiple C2-domains with two transmembrane regions 1
228745_at	0.578369	Hypothetical protein FLJ13611
219371_s_at	0.578704	Kruppel-like factor 2 (lung)
213599_at	0.579374	Opa interacting protein 5
231270_at	0.57971	carbonic anhydrase XIII
1569190_at	0.581058	hypothetical protein FLJ30655
223184_s_at	0.582411	1-acylglycerol-3-phosphate O-acyltransferase 3
209774_x_at	0.582411	chemokine (C-X-C motif) ligand 2
219157_at	0.583771	kelch-like 2, Mayven (Drosophila)
204822_at	0.586166	TTK protein kinase
204497_at	0.588928	adenylate cyclase 9
202053_s_at	0.589275	aldehyde dehydrogenase 3 family, member A2
202254_at	0.589623	Signal-induced proliferation-associated 1 like 1
218706_s_at	0.589623	HCV NS3-transactivated protein 2
219215_s_at	0.592066	solute carrier family 39 (zinc transporter), member 4
219546_at	0.592066	BMP2 inducible kinase
204823_at	0.592768	neuron navigator 3
52164_at	0.59312	chromosome 11 open reading frame 24
217956_s_at	0.593472	E-1 enzyme
213805_at	0.593472	abhydrolase domain containing 5
209493_at	0.593824	PDZ domain containing 3
226297_at	0.594177	Homeodomain interacting protein kinase 3
226869_at	0.59453	EGF-like-domain, multiple 3
200699_at	0.594884	KDEL (Lys-Asp-Glu-Leu) endoplasmic reticulum protein retention receptor 2
225343_at	0.594884	transmembrane emp24 protein transport domain containing 8
201752_s_at	0.596659	adducin 3 (gamma)
1555736_a_at	0.596659	angiotensin II receptor-associated protein
209386_at	0.596659	transmembrane 4 L six family member 1
238034_at	0.59988	calnexin
202854_at	0.60024	hypoxanthine phosphoribosyltransferase 1 (Lesch-Nyhan syndrome)
226372_at	0.600962	Carbohydrate (chondroitin 4) sulfotransferase 11
212718_at	0.600962	poly(A) polymerase alpha
34764_at	0.602047	leucyl-tRNA synthetase 2, mitochondrial
224893_at	0.6035	DKFZP564J0863 protein
217301_x_at	0.60423	retinoblastoma binding protein 4
219502_at	0.604595	nei endonuclease VIII-like 3 (E. coli)
212982_at	0.604961	zinc finger, DHHC-type containing 17
218276_s_at	0.606428	salvador homolog 1 (Drosophila)
208760_at	0.606796	Ubiquitin-conjugating enzyme E2I (UBC9 homolog, yeast)
226005_at	0.606796	Ubiquitin-conjugating enzyme E2G 1 (UBC7 homolog, yeast)
202481_at	0.607903	dehydrogenase/reductase (SDR family) member 3
225837_at	0.610501	hypothetical protein MGC13204
218726_at	0.611247	hypothetical protein DKFZp762E1312
207020_at	0.612745	heat shock transcription factor 2 binding protein
213940_s_at	0.613121	formin binding protein 1
203135_at	0.613121	TATA box binding protein
225612_s_at	0.613874	UDP-GlcNAc:betaGal beta-1,3-N-acetylglucosaminyltransferase 5
204466_s_at	0.613874	synuclein, alpha (non A4 component of amyloid precursor) ; synuclein, alpha (non A4 component of amyloid precursor)
219041_s_at	0.614251	replication initiator 1
227249_at	0.614628	Myosin, heavy polypeptide 11, smooth muscle
201328_at	0.615006	v-ets erythroblastosis virus E26 oncogene homolog 2 (avian)
201687_s_at	0.615385	apoptosis inhibitor 5
205047_s_at	0.615385	asparagine synthetase
228729_at	0.616143	cyclin B1
217886_at	0.616523	epidermal growth factor receptor pathway substrate 15
218919_at	0.616523	zinc finger, AN1-type domain 1
218796_at	0.616903	chromosome 20 open reading frame 42
228400_at	0.617284	Transcribed locus, moderately similar to NP_065910.1 Shroom-related protein; likely ortholog of mouse Shroom; F-actin-binding protein [Homo sapiens]
213302_at	0.617665	phosphoribosylformylglycinamidine synthase (FGAR amidotransferase)
1552729_at	0.618047	hypothetical protein MGC16037
219093_at	0.618047	hypothetical protein FLJ20701 ; hypothetical protein FLJ20701
209457_at	0.619195	dual specificity phosphatase 5
241844_x_at	0.619579	hypothetical protein FLJ23235
209891_at	0.620347	spindle pole body component 25 homolog (S. cerevisiae)
213050_at	0.620732	cordon-bleu homolog (mouse)
209054_s_at	0.621118	Wolf-Hirschhorn syndrome candidate 1
227630_at	0.621118	Protein phosphatase 2, regulatory subunit B (B56), epsilon isoform
209642_at	0.621504	BUB1 budding uninhibited by benzimidazoles 1 homolog (yeast)
204957_at	0.622278	origin recognition complex, subunit 5-like (yeast)
212314_at	0.623053	KIAA0746 protein
224815_at	0.623441	COMM domain containing 7
218529_at	0.62422	CD320 antigen
225791_at	0.62422	selenocysteine lyase ; NEDD8-conjugating enzyme
242251_at	0.62461	spermatogenesis associated 5
201478_s_at	0.62461	dyskeratosis congenita 1, dyskerin
203905_at	0.625782	poly(A)-specific ribonuclease (deadenylation nuclease)
225522_at	0.626566	Similar to BMP2 inducible kinase
227446_s_at	0.627353	chromosome 14 open reading frame 167
205214_at	0.627353	serine/threonine kinase 17b (apoptosis-inducing)
203665_at	0.627746	heme oxygenase (decycling) 1
226237_at	0.628536	Collagen, type VIII, alpha 1
232278_s_at	0.629327	DEP domain containing 1
208079_s_at	0.63012	serine/threonine kinase 6
203851_at	0.632511	insulin-like growth factor binding protein 6
225845_at	0.633714	BTB (POZ) domain containing 15
222631_at	0.634115	phosphatidylinositol 4-kinase type 2 beta
200941_at	0.634115	heat shock factor binding protein 1
226631_at	0.634921	similar to CG9643-PA
225274_at	0.634921	prenylcysteine oxidase 1
200737_at	0.635324	phosphoglycerate kinase 1
205003_at	0.635728	dedicator of cytokinesis 4
229744_at	0.636132	Sperm specific antigen 2
202817_s_at	0.636132	synovial sarcoma translocation, chromosome 18
204353_s_at	0.636537	POT1 protection of telomeres 1 homolog (S. pombe)
230645_at	0.636537	FERM domain containing 3
209485_s_at	0.636943	oxysterol binding protein-like 1A
211502_s_at	0.637349	PFTAIRE protein kinase 1
212023_s_at	0.637349	antigen identified by monoclonal antibody Ki-67
226565_at	0.637755	hypothetical protein MGC21518
228565_at	0.638978	mixed lineage kinase 4
219061_s_at	0.639386	DNA segment on chromosome X (unique) 9879 expressed sequence
225904_at	0.639795	chromosome 1 open reading frame 96
216035_x_at	0.641026	transcription factor 7-like 2 (T-cell specific, HMG-box)
203148_s_at	0.642261	tripartite motif-containing 14
222481_at	0.643915	fracture callus 1 homolog (rat)
212808_at	0.64433	nuclear factor of activated T-cells, cytoplasmic, calcineurin-dependent 2 interacting protein
223445_at	0.647668	dystrobrevin binding protein 1
225478_at	0.648088	Malignant fibrous histiocytoma amplified sequence 1
222500_at	0.648508	peptidylprolyl isomerase (cyclophilin)-like 1
207528_s_at	0.648929	solute carrier family 7, (cationic amino acid transporter, y+ system) member 11
225887_at	0.649773	chromosome 13 open reading frame 23
211297_s_at	0.649773	cyclin-dependent kinase 7 (MO15 homolog, Xenopus laevis, cdk-activating kinase)
202401_s_at	0.650195	serum response factor (c-fos serum response element-binding transcription factor)
230134_s_at	0.650195	membrane associated DNA binding protein
223268_at	0.651042	PTD012 protein
205129_at	0.65189	nucleophosmin/nucleoplasmin, 3
229715_at	0.65189	CDNA FLJ41663 fis, clone FEBRA2027297
217911_s_at	0.652316	BCL2-associated athanogene 3
212887_at	0.652742	Sec23 homolog A (S. cerevisiae)
213764_s_at	0.653168	microfibrillar associated protein 5
227978_s_at	0.654022	zinc binding alcohol dehydrogenase, domain containing 2
227792_at	0.655738	CDNA: FLJ22994 fis, clone KAT11918
220668_s_at	0.656168	DNA (cytosine-5-)-methyltransferase 3 beta
224796_at	0.658762	development and differentiation enhancing factor 1
225885_at	0.659196	FLJ46688 protein
219001_s_at	0.659631	WD repeat domain 32
213310_at	0.659631	Eukaryotic translation initiation factor 2C, 2
226546_at	0.660939	CDNA clone IMAGE:5268696
223093_at	0.660939	ankylosis, progressive homolog (mouse)
223598_at	0.661376	RAD23 homolog B (S. cerevisiae)
224837_at	0.664452	forkhead box P1
204695_at	0.664452	cell division cycle 25A
229342_at	0.665336	CDNA FLJ32162 fis, clone PLACE6000325
204686_at	0.665779	insulin receptor substrate 1
204437_s_at	0.665779	folate receptor 1 (adult)
225276_at	0.666223	G1 to S phase transition 1
218527_at	0.666223	aprataxin
234936_s_at	0.666667	KIAA1345 protein
213326_at	1.5083	vesicle-associated membrane protein 1 (synaptobrevin 1)
220407_s_at	1.5083	transforming growth factor, beta 2
1560286_s_at	1.51057	Homo sapiens, clone IMAGE:3446976, mRNA
202263_at	1.51057	cytochrome b5 reductase 1
209305_s_at	1.51286	growth arrest and DNA-damage-inducible, beta
1554890_a_at	1.51515	TIA1 cytotoxic granule-associated RNA binding protein
217783_s_at	1.52207	yippee-like 5 (Drosophila)
224957_at	1.52672	putative NFkB activating protein
1553959_a_at	1.52905	UDP-Gal:betaGal beta 1,3-galactosyltransferase polypeptide 6
226136_at	1.53374	GLI pathogenesis-related 1 (glioma)
222457_s_at	1.53374	epithelial protein lost in neoplasm beta
210387_at	1.54083	histone 1, H2bg
219874_at	1.54083	solute carrier family 12 (potassium/chloride transporters), member 8
231766_s_at	1.54321	collagen, type XII, alpha 1
206857_s_at	1.54321	FK506 binding protein 1B, 12.6 kDa
227517_s_at	1.55039	RNA, U47 small nuclear
201116_s_at	1.55039	carboxypeptidase E
232165_at	1.55039	epiplakin 1
232591_s_at	1.55521	transmembrane protein 30A
204076_at	1.5625	ectonucleoside triphosphate diphosphohydrolase 4
202883_s_at	1.57233	protein phosphatase 2 (formerly 2A), regulatory subunit A (PR 65), beta isoform
232652_x_at	1.57978	SCAN domain containing 1
227934_at	1.5873	Karyopherin alpha 5 (importin alpha 6)
204308_s_at	1.59236	KIAA0329
226158_at	1.5949	kelch-like 24 (Drosophila)
206343_s_at	1.6	neuregulin 1
223008_s_at	1.6	chromosome 9 open reading frame 5
203232_s_at	1.60514	ataxin 1
203024_s_at	1.60772	chromosome 5 open reading frame 15
222449_at	1.6129	transmembrane, prostate androgen induced RNA
204268_at	1.61812	S100 calcium binding protein A2
236313_at	1.62075	cyclin-dependent kinase inhibitor 2B (p15, inhibits CDK4)
201848_s_at	1.62338	BCL2/adenovirus E1B 19kDa interacting protein 3
208180_s_at	1.62602	histone 1, H4h
242138_at	1.63666	distal-less homeo box 1
203159_at	1.63934	glutaminase
210869_s_at	1.64745	melanoma cell adhesion molecule
212744_at	1.65017	Bardet-Biedl syndrome 4
224937_at	1.66945	prostaglandin F2 receptor negative regulator
206858_s_at	1.68634	homeo box C6
230123_at	1.68919	NECAP endocytosis associated 2
230104_s_at	1.68919	brain-specific protein p25 alpha
225602_at	1.70648	chromosome 9 open reading frame 19
208944_at	1.70648	transforming growth factor, beta receptor II (70/80kDa)
211071_s_at	1.7094	myeloid/lymphoid or mixed-lineage leukemia (trithorax homolog, Drosophila); translocated to, 11 ; myeloid/lymphoid or mixed-lineage leukemia (trithorax homolog, Drosophila); translocated to, 11
1556773_at	1.71527	Parathyroid hormone-like hormone
206027_at	1.71821	S100 calcium binding protein A3
201147_s_at	1.72117	TIMP metallopeptidase inhibitor 3 (Sorsby fundus dystrophy, pseudoinflammatory)
214290_s_at	1.7301	histone 2, H2aa
232060_at	1.7331	Full-length cDNA clone CS0DD009YB17 of Neuroblastoma Cot 50-normalized of Homo sapiens (human)
228645_at	1.73611	small nucleolar RNA, H/ACA box 78
215076_s_at	1.75131	collagen, type III, alpha 1 (Ehlers-Danlos syndrome type IV, autosomal dominant)
202748_at	1.76367	guanylate binding protein 2, interferon-inducible ; guanylate binding protein 2, interferon-inducible
224942_at	1.76991	pregnancy-associated plasma protein A, pappalysin 1
219474_at	1.77936	TPA-induced transmembrane protein
236599_at	1.79533	Serpin peptidase inhibitor, clade E (nexin, plasminogen activator inhibitor type 1), member 2
223284_at	1.79856	K562 cell-derived leucine-zipper-like protein 1
213865_at	1.82815	discoidin, CUB and LCCL domain containing 2
228063_s_at	1.82815	nucleosome assembly protein 1-like 5
233340_at	1.85874	serine PI Kazal type 5-like 3
202627_s_at	1.86567	serpin peptidase inhibitor, clade E (nexin, plasminogen activator inhibitor type 1), member 1
213653_at	1.91571	methyltransferase like 3
208191_x_at	1.95695	pregnancy specific beta-1-glycoprotein 4
205691_at	1.99601	synaptogyrin 3
226612_at	1.99601	similar to CG4502-PA
1554195_a_at	1.99601	similar to AVLV472
228885_at	1.99601	MAM domain containing 2
226155_at	2.01613	KIAA1600
221011_s_at	2.02429	likely ortholog of mouse limb-bud and heart gene ; likely ortholog of mouse limb-bud and heart gene
201416_at	2.02429	SRY (sex determining region Y)-box 4
205832_at	2.05339	carboxypeptidase A4
201310_s_at	2.06186	chromosome 5 open reading frame 13
232914_s_at	2.09205	synaptotagmin-like 2
203752_s_at	2.25225	jun D proto-oncogene
201645_at	2.2779	tenascin C (hexabrachion)
220217_x_at	2.28311	SPANX family, member C
215821_x_at	2.28833	pregnancy specific beta-1-glycoprotein 3
224032_x_at	2.38663	sperm protein associated with the nucleus, X-linked, family member A1 ; SPANX family, member A2
203951_at	2.38663	calponin 1, basic, smooth muscle
209118_s_at	2.39808	tubulin, alpha 3
209101_at	2.39808	connective tissue growth factor
213506_at	2.40385	coagulation factor II (thrombin) receptor-like 1
227221_at	2.45098	CDNA FLJ31683 fis, clone NT2RI2005353
229004_at	2.57732	ADAM metallopeptidase with thrombospondin type 1 motif, 15
220922_s_at	2.69542	sperm protein associated with the nucleus, X-linked, family member A1 ; SPANX family, member B1 ; SPANX family, member A2 ; SPANX family, member C ; SPANX family, member B2
225912_at	2.69542	tumor protein p53 inducible nuclear protein 1
208134_x_at	2.87356	pregnancy specific beta-1-glycoprotein 2 ; pregnancy specific beta-1-glycoprotein 2
216598_s_at	2.89855	chemokine (C-C motif) ligand 2
205792_at	3.04878	WNT1 inducible signaling pathway protein 2
220921_at	3.16456	SPANX family, member B1 ; SPANX family, member B2
227140_at	3.7037	Inhibin, beta A (activin A, activin AB alpha polypeptide)
229256_at	3.861	phosphoglucomutase 2-like 1
227236_at	5.71429	tetraspanin 2
