# Supplementary material for: The Onconeural Antigen cdr2 Is a Novel APC/C Target that Acts in Mitosis to Regulate C-Myc Target Genes in Mammalian Tumor Cells
Source: PLoS One. 2010 Apr 7;5(4):e10045. doi: 10.1371/journal.pone.0010045 (PMC2850929; doi:10.1371/journal.pone.0010045)
Supplement: Table S3 — This table lists all the primers used in this paper. (0.04 MB XLS) [file pone.0010045.s003.xls]

## Sheet: Sheet1
Supplemental Table 2	PRIMER LIST
Gene	FWD	REV	Amplicon (bp)	Junction	Primers (Fwd/Rev)	Source
human BETA ACTIN	TTGCCGACAGGATGCAGAAGGA	AGGTGGACAGCGAGGCCAGGAT	129	Exons 5/6	P173-KOD/P174-KOD	Primer pair 2217 from http://medgen.ugent.be/rtprimerdb/
human CDR2	GGCCTCACAGCAAAAGATTC	CGGTTTCTCCTGGTCACACT	145	Exons 3/4	P181-KOD/P182-KOD	Lab designed using http://frodo.wi.mit.edu/cgi-bin/primer3/primer3_www.cgi
human C-MYC	TCCTCGGATTCTCTGCTCTC	CTCTGACCTTTTGCCAGGAG	180	Exons 2/3	P183-KOD/P184-KOD	Lab designed using http://frodo.wi.mit.edu/cgi-bin/primer3/primer3_www.cgi
human CYCLIN D1	GATCAAGTGTGACCCGGACT	TCCTCCTCTTCCTCCTCCTC	126	Exons 4/5	P199-KOD/P200-KOD	Lab designed using http://frodo.wi.mit.edu/cgi-bin/primer3/primer3_www.cgi
human EIF4EBP2	TAGCCCTGGCACCTTAATTG	CTGTAATGGGGACTGCTGGT	235	Exons 2/3	P209-KOD/P210-KOD	Lab designed using http://frodo.wi.mit.edu/cgi-bin/primer3/primer3_www.cgi
human CDKN2B	CGGGGACTAGTGGAGAAGGT	GGTGAGAGTGGCAGGGTCT	174	Exons 1/2	P211-KOD/P212-KOD	Lab designed using http://frodo.wi.mit.edu/cgi-bin/primer3/primer3_www.cgi
human FECH	ATGGAGGTGGAAGTCAGGTG	ATTCCAGTTTTCGGCTTCCT	132	Exons 2/3	P215-KOD/P216-KOD	Lab designed using http://frodo.wi.mit.edu/cgi-bin/primer3/primer3_www.cgi
human INHBA	GGAGAACGGGTATGTGGAGA	ATCTCGAAGTGCAGCGTCTT	132	Exons 2/3	P234-KOD/P235-KOD	Lab designed using http://frodo.wi.mit.edu/cgi-bin/primer3/primer3_www.cgi
human EIF5A2	CTTTGCCAGCTGAAAGTTCC	ATTTTGCATGGTCGTCCTTT	170	Exons 1/2	P219-KOD/P220-KOD	Lab designed using http://frodo.wi.mit.edu/cgi-bin/primer3/primer3_www.cgi
human CTGF	CCTGGTCCAGACCACAGAGT	TGGAGATTTTGGGAGTACGG	194	Exons 1/2	P221-KOD/P222-KOD	Lab designed using http://frodo.wi.mit.edu/cgi-bin/primer3/primer3_www.cgi
human RBBP4	TGATGCGTCACACTACGACA	AACGGGCCCTGTTTACTTCT	116	Exons 3/4	P223-KOD/P224-KOD	Lab designed using http://frodo.wi.mit.edu/cgi-bin/primer3/primer3_www.cgi
human DKC1	TGTGTGCACCTTGGTTTGTT	CACATCATGCATTGTCACCA	111	Exons 8/9	P230-KOD/P231-KOD	Lab designed using http://frodo.wi.mit.edu/cgi-bin/primer3/primer3_www.cgi
human HMMR	AATGACCCTTCTGGTTGTGC	AGCTGAAGCAGGCAAGGTAG	165	Exons 2/3	P232-KOD/P233-KOD	Lab designed using http://frodo.wi.mit.edu/cgi-bin/primer3/primer3_www.cgi
human SERPINE1	CAGACCAAGAGCCTCTCCAC	GACTGTTCCTGTGGGGTTGT	182	Exons 7/8/9	P236-KOD/P237-KOD	Lab designed using http://frodo.wi.mit.edu/cgi-bin/primer3/primer3_www.cgi
human COL3A1	AAGGTCCAGCTGGGATACCT	CACCCTTTAATCCAGGAGCA	105	Exons 9/10	P238-KOD/P239-KOD	Lab designed using http://frodo.wi.mit.edu/cgi-bin/primer3/primer3_www.cgi
human SERPINE2	CTTTGAGGATCCAGCCTCTG	TGCGTTTCTTTGTGTTCTCG	191	Exons 2/3	P240-KOD/P241-KOD	Lab designed using http://frodo.wi.mit.edu/cgi-bin/primer3/primer3_www.cgi
human GBP2	TTTCACCCTGGAACTGGAAG	GACGAAGCACTTCCTCTTGG	160	Exons 5/6	P242-KOD/P243-KOD	Lab designed using http://frodo.wi.mit.edu/cgi-bin/primer3/primer3_www.cgi
human XK	CAGCTCACGCTTCTCTTCGT	TTTGGCATTTGCCTCTTCTT	179	Exons 1/2	P244-KOD/P245-KOD	Lab designed using http://frodo.wi.mit.edu/cgi-bin/primer3/primer3_www.cgi
human TGFBR2	TTTTCCACCTGTGACAACCA	GGAGAAGCAGCATCTTCCAG	185	Exons 3/4	P246-KOD/P247-KOD	Lab designed using http://frodo.wi.mit.edu/cgi-bin/primer3/primer3_www.cgi
human S100A2	CTTCCTGGGTCTGTCTCTGC	TCCCCCTTACTCAGCTTGAA	142	Exons 2/3	P248-KOD/P249-KOD	Lab designed using http://frodo.wi.mit.edu/cgi-bin/primer3/primer3_www.cgi
human FXC1	CGAGAAGCTGAAACGGAAGT	ACAGGAAGTCACGCAGGTTT	102	Exons 1/2	P250-KOD/P251-KOD	Lab designed using http://frodo.wi.mit.edu/cgi-bin/primer3/primer3_www.cgi
human ASNS	CGACCAAAAGAAGCCTTCAG	GCCATCATTGCATCATCAAC	104	Exons 9/10	P252-KOD/P253-KOD	Lab designed using http://frodo.wi.mit.edu/cgi-bin/primer3/primer3_www.cgi
human LRP8	CCTGCGAGGGTTCATGTATT	TGCTGGACAGTTGGTGTAGC	185	Exons 10/11	P254-KOD/P255-KOD	Lab designed using http://frodo.wi.mit.edu/cgi-bin/primer3/primer3_www.cgi
human ERO1L	ATCCTGAGCGCTACACTGGT	CTTGTCCCTTGACCAGAAGC	133	Exons 6/7	P258-KOD/P259-KOD	Lab designed using http://frodo.wi.mit.edu/cgi-bin/primer3/primer3_www.cgi
human GM2A	GCCACTGTCCCTTCAAAGAA	GGACGCTCTCTATGCGGTAG	114	Exons 3/4	P260-KOD/P261-KOD	Lab designed using http://frodo.wi.mit.edu/cgi-bin/primer3/primer3_www.cgi
human CXCL2	CTCAAGAATGGGCAGAAAGC	CTTCAGGAACAGCCACCAAT	134	Exons 3/4	P262-KOD/P263-KOD	Lab designed using http://frodo.wi.mit.edu/cgi-bin/primer3/primer3_www.cgi
human MASA (E-1, ENOPH1)	CGAAAGACCACTGCACTCAA	CTCCGTAGAATGCCCGAATA	195	Exons 3/4	P264-KOD/P265-KOD	Lab designed using http://frodo.wi.mit.edu/cgi-bin/primer3/primer3_www.cgi
human TGFB2	CGCCAAGGAGGTTTACAAAA	CTCCATTGCTGAGACGTCAA	118	Exons 1/2/3	P273-KOD/P274-KOD	Lab designed using http://frodo.wi.mit.edu/cgi-bin/primer3/primer3_www.cgi
human SNCA	GCAGAAGCAGCAGGAAAGAC	TGCTCCTCCAACATTTGTCA	129	Exons 1/2/3	P289-KOD/P290-KOD	Lab designed using http://frodo.wi.mit.edu/cgi-bin/primer3/primer3_www.cgi
human PPP2R5E	ATCTAGCCCCCATTTTCAGG	AAGGCTGGAAAACATGATGG	118	Exons 8/9	P291-KOD/P292-KOD	Lab designed using http://frodo.wi.mit.edu/cgi-bin/primer3/primer3_www.cgi
human HMOX1	ATGACACCAAGGACCAGAGC	GTGTAAGGACCCATCGGAGA	153	Exons 4/5	P293-KOD/P294-KOD	Lab designed using http://frodo.wi.mit.edu/cgi-bin/primer3/primer3_www.cgi
human CANX	TGGCACTGTCAGTCAAGAGG	CAACCTAAGGTGTGCCAGGT	188	Exons 14/15	P295-KOD/P296-KOD	Lab designed using http://frodo.wi.mit.edu/cgi-bin/primer3/primer3_www.cgi
human ETS2	GCAAGGCTGTGATGAGTCAA	CCTCTGCAGATTCACGTTCA	170	Exons 4/5	P297-KOD/P298-KOD	Lab designed using http://frodo.wi.mit.edu/cgi-bin/primer3/primer3_www.cgi
human PGK1	CTGTGGGGGTATTTGAATGG	CTTCCAGGAGCTCCAAACTG	198	Exons 9/10	P299-KOD/P300-KOD	Lab designed using http://frodo.wi.mit.edu/cgi-bin/primer3/primer3_www.cgi
human DPY-30 LIKE	GCAGGTTGCAGAAAATCCTC	ATCCAGGTAGGCACGAGTTG	142	Exons 1/2	P301-KOD/P302-KOD	Lab designed using http://frodo.wi.mit.edu/cgi-bin/primer3/primer3_www.cgi
human IMPDH1	CTGTCTGTCCTTCGGTCCAT	TCCTCAGTACAGCCGCTTTT	123	Exons 11/12/13	P195-KOD/P196-KOD	Lab designed using http://frodo.wi.mit.edu/cgi-bin/primer3/primer3_www.cgi
human CYCLIN B1	CGGGAAGTCACTGGAAACAT	AAACATGGCAGTGACACCAA	644	Exons 5/6	CCNB1 FWD/RECV	Lab designed using http://frodo.wi.mit.edu/cgi-bin/primer3/primer3_www.cgi
human CDC25A	GAGATCGCCTGGGTAATGAA	TGCGGAACTTCTTCAGGTCT	423	Exons 13/14	CDC25A FWD/REV	Lab designed using http://frodo.wi.mit.edu/cgi-bin/primer3/primer3_www.cgi
human CHES1	TACACCTCCCACCTGTCCTC	AACTTGGAGAAGGGCTCCAT	100	Exons 3/4	CHES1 FWD/REV	Lab designed using http://frodo.wi.mit.edu/cgi-bin/primer3/primer3_www.cgi
human CDCA3	TGGTATTGCACGGACACCTA	GTACCCAGAGGCAAGTCCAA	171	Exons 3/4	P373-KOD/P374-KOD	Lab designed using http://frodo.wi.mit.edu/cgi-bin/primer3/primer3_www.cgi
human NDC80	AGGACCTGGAAGCTGAACAA	ACCAGCCTCGGGATTAAACT	185	Exons 10/11	P357-KOD/P358-KOD	Lab designed using http://frodo.wi.mit.edu/cgi-bin/primer3/primer3_www.cgi
human CENPE	GTTGATCTTGCAGGCAGTGA	TGAAACCACCAACTTGTCCA	142	Exons 6/7/8	P359-KOD/P360-KOD	Lab designed using http://frodo.wi.mit.edu/cgi-bin/primer3/primer3_www.cgi
human KIF15	TCTTTGCAAAAAGCGAACCT	ACTGGTCGGGAATGAAGTTG	155	Exons 14/15	P361-KOD/P362-KOD	Lab designed using http://frodo.wi.mit.edu/cgi-bin/primer3/primer3_www.cgi
human NUF2	AATCCTCTGCGGACAAAATG	GAATTTCCCTCTTGCAGCAC	193	Exons 7/8/9	P384-KOD/P385-KOD	Lab designed using http://frodo.wi.mit.edu/cgi-bin/primer3/primer3_www.cgi
human CENPA	TCTCTTCCCAAAGGATGTGC	ACAGCAAAGTCCAGACAGCA	184	Exons 4/5	P382-KOD/P383-KOD	Lab designed using http://frodo.wi.mit.edu/cgi-bin/primer3/primer3_www.cgi
human TTK	GAACATGCCACCACAAGATG	CCAAATCTCGGCATTCTGAT	197	Exons 7/8	P363-KOD/P364-KOD	Lab designed using http://frodo.wi.mit.edu/cgi-bin/primer3/primer3_www.cgi
human SPC25	GCAAAAAGCAGGAATTGGAA	TTCTGCAGCCTTTTCAACCT	127	Exons 3/4	P386-KOD/P387-KOD	Lab designed using http://frodo.wi.mit.edu/cgi-bin/primer3/primer3_www.cgi
human AURKA	GCAGATTTTGGGTGGTCAGT	AGGCTCCAGAGATCCACCTT	128	Exons 9/10	P367-KOD/P368-KOD	Lab designed using http://frodo.wi.mit.edu/cgi-bin/primer3/primer3_www.cgi
rat CDR2	GAGGATGAGCCCTGGTATGA	TGCTCATTCATTTGCCGTAG	197	Exons 1/2/3	P187-KOD/P188-KOD	Lab designed using http://frodo.wi.mit.edu/cgi-bin/primer3/primer3_www.cgi
rat CDKN1A	AGCAAAGTATGCCGTCGTCT	ACACGCTCCCAGACGTAGTT	161	Exon 2	P285-KOD/P286-KOD	Lab designed using http://frodo.wi.mit.edu/cgi-bin/primer3/primer3_www.cgi
rat GBP2	CCTGGGAAATGCACCATACT	CCAAACTGGATTTGCATGTG	160	single exon, 3'UTR	P279-KOD/P280-KOD	Lab designed using http://frodo.wi.mit.edu/cgi-bin/primer3/primer3_www.cgi
rat TGFB2	GCCCCTGCTGTACCTTCATA	CACCACTGGCATATGTGGAG	111	Exons 4/5	P275-KOD/P276-KOD	Lab designed using http://frodo.wi.mit.edu/cgi-bin/primer3/primer3_www.cgi
rat INHBA	ACCAAGCTGAGACCCATGTC	ACCTGGCAACTCTAGGAGCA	113	single exon, 3'UTR	P277-KOD/P278-KOD	Lab designed using http://frodo.wi.mit.edu/cgi-bin/primer3/primer3_www.cgi
rat GAPDH	ATGATTCTACCCACGGCAAG	CTGGAAGATGGTGATGGGTT	89	single exon, 3'UTR	P193-KOD/P194-KOD	Primer pair 2217 from http://medgen.ugent.be/rtprimerdb/
